# Supplementary material for: Food Network Analysis in Non-Obese Patients with or without Steatosis
Source: Nutrients. 2023 Jun 11;15(12):2713. doi: 10.3390/nu15122713 (PMC10301509; doi:10.3390/nu15122713)
Supplement: Supplementary file 1 [file nutrients-15-02713-s001.zip]

Archive with 1 entries (1 files):
- nutrients-2381694-Supplementary Material.pdf
